# Supplementary material for: An In Vitro Approach to Model EMT in Breast Cancer
Source: Int J Mol Sci. 2023 Apr 24;24(9):7757. doi: 10.3390/ijms24097757 (PMC10177865; doi:10.3390/ijms24097757)
Supplement: Supplementary file 1 [file ijms-24-07757-s001.zip]

Archive with 1 entries (1 files):
- ijms-2299446-supplementary.pdf
